# Supplementary material for: Liquid BIOpsy for MiNimal RESidual DiSease Detection in Head and Neck Squamous Cell Carcinoma (LIONESS)—a personalised circulating tumour DNA analysis in head and neck squamous cell carcinoma
Source: Br J Cancer. 2022 Feb 7;126(8):1186–95. doi: 10.1038/s41416-022-01716-7 (PMC9023460; doi:10.1038/s41416-022-01716-7)
Supplement: Supplementary file 5 — Supp Table 1 [file 41416_2022_1716_MOESM5_ESM.xlsx]

## Sheet: SupplTable1_LIONESS_exomes_summ
Patient ID	Reads (million)	Aligned_pct	Duplication_pct	On_target_pct	Usable_pct	mean Coverage	Total_variants_panel
Patient 1	355.1	0.998	0.235	0.928	0.71	191	50
Patient 2	325.1	0.997	0.312	0.897	0.616	129	42
Patient 3	420.1	0.999	0.275	0.894	0.649	178	48
Patient 4	572.8	0.998	0.199	0.918	0.735	339	40
Patient 5	525.2	0.998	0.164	0.922	0.771	320	48
Patient 6	484.9	0.998	0.14	0.918	0.79	298	48
Patient 7	482.6	0.998	0.16	0.92	0.773	295	49
Patient 8	537.2	0.998	0.246	0.935	0.705	296	48
Patient 9	475.5	0.998	0.229	0.937	0.723	260	19
Patient 10	603.6	0.999	0.149	0.91	0.776	375	48
Patient 11	411.8	0.998	0.255	0.89	0.663	182	47
Patient 12	500	0.998	0.294	0.929	0.656	249	52
Patient 13	445.7	0.997	0.26	0.942	0.695	235	51
Patient 14_1	502.1	0.998	0.166	0.912	0.761	308	48
Patient 14_2	435.4	0.998	0.66	0.927	0.316	100	52
Patient 15	487.4	0.999	0.153	0.919	0.779	298	48
Patient 16	591.8	0.998	0.165	0.91	0.76	353	48
Patient 17	596.6	0.999	0.173	0.911	0.754	355	48
Patient ID: anonymised patient identifier
Reads (million): Number of total sequencing reads resulting from whole exome sequencing
Aligned_pct: Percentage of reads correctly aligned to the reference genome
Duplication_pct: Percentage of duplicated reads
On_target_pct: Percentage of reads falling within targeted regions (i.e. regions targeted by hybridization capture)
Usable_pct: Percentage of usable reads (i.e., aligned, on target and not duplicated)
mean Coverage: mean read depth per nucleotide, based on usable reads
Total_variants_panel: Number of variants included in personalised panel for RaDaR assay
