# Supplementary material for: Liquid BIOpsy for MiNimal RESidual DiSease Detection in Head and Neck Squamous Cell Carcinoma (LIONESS)—a personalised circulating tumour DNA analysis in head and neck squamous cell carcinoma
Source: Br J Cancer. 2022 Feb 7;126(8):1186–95. doi: 10.1038/s41416-022-01716-7 (PMC9023460; doi:10.1038/s41416-022-01716-7)
Supplement: Supplementary file 7 — Supp Table 3 [file 41416_2022_1716_MOESM7_ESM.xlsx]

## Sheet: SuppTable3_LIONESS_results_anon
Patient ID	Sample_id	Input copies	eVAF	Mutant_molecules	mean_VAF	Score	All_pass_variants	Total_variants	ctDNA_detected	accessionID	Timepoint
Patient 1	3000163801	2976	0.00201587	152	0.00211604	386.934	26	50	TRUE	30001638	T0 - Pre-operative
Patient 1	3000164101	7140	ND	0	1.17e-05	-0.887924	26	50	FALSE	30001641	T2 - Post-operative (3 to 7 days)
Patient 1	30001720	6668	ND	0	1.24e-05	-0.856049	26	50	FALSE	30001720	T3 - Before Adjuvant Therapy
Patient 1	30001999	9068	ND	0	2.08e-05	-1.1325	26	50	FALSE	30001999	T4 - Post Adjuvant Therapy
Patient 1	30002454	8252	ND	0	1.79e-05	-0.990914	26	50	FALSE	30002454	T5 (Follow-up)
Patient 1	3000273501	7184	ND	0	1.62e-05	-0.906291	26	50	FALSE	30002735	T6 - Follow-up
Patient 1	3000291201	9692	ND	0	1.34e-05	-1.15109	26	50	FALSE	30002912	T7 - Follow-up
Patient 1	3000298401	5440	ND	0	1.39e-05	-0.697704	26	50	FALSE	30002984	T8 - Follow-up
Patient 1	3000335801	4400	ND	0	2.36e-05	-0.573905	26	50	FALSE	30003358	T9 - Follow-up
Patient 1	3000371301	8468	ND	0	2.6e-05	-0.992045	26	50	FALSE	30003713	T10 - Follow-up
Patient 2	3000158801	10640	0.000212	95	0.000282	235.841	40	42	TRUE	30001588	T0 - Pre-operative
Patient 2	3000163701	19868	ND	0	2.34e-05	-2.14034	40	42	FALSE	30001637	T2 - Post-operative (3 to 7 days)
Patient 2	3000164201	17024	6.43e-06	9	4.56e-05	4.58819	40	42	TRUE	30001642	T2 - Post-operative (3 to 7 days)
Patient 2	30001717	19952	3.67e-05	41	0.000103	42.4273	40	42	TRUE	30001717	T3 - Before Adjuvant Therapy
Patient 2	3000302201	19980	0.0130651	10435	0.013519	3131.58	40	42	TRUE	30003022	T4 - Post Adjuvant Therapy
Patient 3	3000163901	9176	0.000137	66	0.000162	109.008	47	48	TRUE	30001639	T0 - Pre-operative
Patient 3	3000167801	19556	ND	0	1.34e-05	-2.81065	48	48	FALSE	30001678	T2 - Post-operative (3 to 7 days)
Patient 3	30001722	19900	ND	0	1.53e-05	-2.56142	48	48	FALSE	30001722	T3 - Before Adjuvant Therapy
Patient 3	30002016	13632	ND	0	1.4e-05	-2.61271	48	48	FALSE	30002016	T4 - Post Adjuvant Therapy
Patient 3	30002647	17644	ND	0	1.46e-05	-2.8759	48	48	FALSE	30002647	T5 (Follow-up)
Patient 3	3000305701	20000	ND	0	1.3e-05	-3.02448	48	48	FALSE	30003057	T6 - Follow-up
Patient 3	3000343901	15400	ND	0	1.59e-05	-2.68654	48	48	FALSE	30003439	T7 - Follow-up
Patient 4	30001721	10328	0.00471888	389	0.00680287	302.675	8	40	TRUE	30001721	T0 - Pre-operative
Patient 4	30001734	15060	ND	0	3.75e-05	-0.110979	8	40	FALSE	30001734	T2 - Post-operative (3 to 7 days)
Patient 4	30001784	19940	ND	0	5.46e-05	0.391632	8	40	FALSE	30001784	T3 - Before Adjuvant Therapy
Patient 4	3000280601	8812	ND	0	2.58e-05	-0.684891	8	40	FALSE	30002806	T4 - Post Adjuvant Therapy
Patient 4	3000361601	14396	ND	0	3.34e-05	-0.0339139	8	40	FALSE	30003616	T5 (Follow-up)
Patient 5	30001742	4396	0.0018047	346	0.00184286	647.937	45	48	TRUE	30001742	T0 - Pre-operative
Patient 5	30001751	19960	ND	0	1.61e-05	-2.35112	45	48	FALSE	30001751	T2 - Post-operative (3 to 7 days)
Patient 5	30001783	17772	ND	0	1.25e-05	-2.70945	45	48	FALSE	30001783	T3 - Before Adjuvant Therapy
Patient 5	30002048	15684	ND	0	1.43e-05	-2.53764	45	48	FALSE	30002048	T4 - Post Adjuvant Therapy
Patient 5	3000280701	5732	ND	0	1.42e-05	-1.18839	45	48	FALSE	30002807	T5 (Follow-up)
Patient 5	3000313401	4600	ND	0	2.22e-05	-1.09238	45	48	FALSE	30003134	T6 - Follow-up
Patient 5	3000356001	8820	ND	0	1.89e-05	-1.77266	45	48	FALSE	30003560	T7 - Follow-up
Patient 5	3000369201	4080	ND	0	2.17e-05	-1.16607	45	48	FALSE	30003692	T8 - Follow-up
Patient 6	30001715	19916	0.00336492	2978	0.00345413	1865.66	46	48	TRUE	30001715	T0 - Pre-operative
Patient 6	30001732	19936	ND	0	8.05e-06	-1.1861	46	48	FALSE	30001732	T2 - Post-operative (3 to 7 days)
Patient 6	30001766	19936	ND	0	1.59e-05	-1.727	46	48	FALSE	30001766	T3 - Before Adjuvant Therapy
Patient 6	30002000	12928	ND	0	1.66e-05	-0.222179	46	48	FALSE	30002000	T4 - Post Adjuvant Therapy
Patient 6	30002476	10912	6.44e-05	31	8.39e-05	52.0501	46	48	TRUE	30002476	T5 (Follow-up)
Patient 6	3000313601	10900	0.018623	9320	0.0191405	4949.68	46	48	TRUE	30003136	T6 - Follow-up
Patient 7	3000199601	13900	1.03e-05	6	3.18e-05	0.373332	42	49	TRUE	30001996	T0 - Pre-operative
Patient 7	3000204701	19952	ND	0	1.86e-05	-2.54668	42	49	FALSE	30002047	T0_b (Pre-operative)
Patient 7	3000208001	20000	ND	0	2.07e-05	-2.71069	42	49	FALSE	30002080	T2 - Post-operative (3 to 7 days)
Patient 7	3000243301	19996	ND	0	2.21e-05	-2.65209	42	49	FALSE	30002433	T3 - Before Adjuvant Therapy
Patient 7	3000313501	16100	ND	0	1.96e-05	-2.6046	42	49	FALSE	30003135	T4 - Post Adjuvant Therapy
Patient 7	3000332801	14500	ND	0	2.4e-05	-2.57667	42	49	FALSE	30003328	T5 (Follow-up)
Patient 7	3000369501	18892	ND	0	2.55e-05	-2.58344	42	49	FALSE	30003695	T6 - Follow-up
Patient 8	3000240301	3928	0.00971582	1678	0.0102863	2933.85	44	48	TRUE	30002403	T0 - Pre-Operative
Patient 8	3000243401	14472	ND	2	2.61e-05	-1.41844	43	48	FALSE	30002434	T2 - Post-operative (3 to 7 days)
Patient 8	3000254801	20000	ND	0	1.41e-05	-2.50606	44	48	FALSE	30002548	T3 - Before Adjuvant Therapy
Patient 8	3000266201	7872	ND	0	2.12e-05	-1.51825	44	48	FALSE	30002662	T3 - Before Adjuvant Therapy
Patient 8	3000287801	10480	ND	1	2.29e-05	-1.05688	44	48	FALSE	30002878	T4 - During Adjuvant Therapy
Patient 8	3000350501	14068	ND	0	2.86e-05	-1.94336	44	48	FALSE	30003505	T5 (Follow-up)
Patient 9	3000245501	7836	0.00256798	202	0.00257606	292.657	10	19	TRUE	30002455	T0 - Pre-operative
Patient 9	3000249401	20000	ND	1	2.55e-05	0.143433	10	19	FALSE	30002494	T2 - Post-operative (3 to 7 days)
Patient 9	3000253801	15956	ND	1	2.77e-05	-0.322843	10	19	FALSE	30002538	T3 - Before Adjuvant Therapy
Patient 9	3000258701	8568	0.000799	68	0.000817	163.801	10	19	TRUE	30002587	T3 - Before Adjuvant Therapy
Patient 9	3000302101	11276	ND	0	1.59e-05	-0.480717	10	19	FALSE	30003021	T4 - Post Adjuvant Therapy
Patient 9	3000317601	8700	0.000343	30	0.000381	62.3731	10	19	TRUE	30003176	T5 (Follow-up)
Patient 9	3000354101	7084	0.00255022	181	0.00255154	285.443	10	19	TRUE	30003541	TR0 - Pre-op Recurrence
Patient 9	3000356201	17808	ND	1	2.31e-05	-0.306425	10	19	FALSE	30003562	TR2 - Post-op Recurrence
Patient 10	3000273601	10400	0.00949383	4635	0.00957091	3680.43	47	48	TRUE	30002736	T0 - Pre-operative
Patient 10	3000278501	20000	ND	0	1.39e-05	-2.1281	47	48	FALSE	30002785	T2 - Post-operative (3 to 7 days)
Patient 10	3000283001	20000	ND	0	1.59e-05	-1.30394	47	48	FALSE	30002830	T3
Patient 10	3000378601	7164	ND	0	1.21e-05	-1.58367	47	48	FALSE	30003786	T4 - Post Adjuvant Therapy
Patient 11	3000170302	7208	0.00924765	2997	0.00933356	3336.96	45	47	TRUE	30001703	T0 - Pre-operative
Patient 11	3000171802	14204	ND	0	2.29e-05	-1.94458	45	47	FALSE	30001718	T2 - Post-operative (3 to 7 days)
Patient 11	30001752	7024	ND	1	1.63e-05	-1.23376	45	47	FALSE	30001752	T3 - Before Adjuvant Therapy
Patient 11	30002493	15112	ND	0	1.7e-05	-2.28327	45	47	FALSE	30002493	T4 - Post Adjuvant Therapy
Patient 12	3000167902	6980	0.00510911	1456	0.0051946	1709.86	41	52	TRUE	30001679	T0 - Pre-operative
Patient 12	3000168002	19932	ND	0	1.65e-05	-2.48834	41	52	FALSE	30001680	T2 - Post-operative (3 to 7 days)
Patient 12	3000173501	20000	ND	0	1.56e-05	-2.76814	41	52	FALSE	30001735	T3 - Before Adjuvant Therapy
Patient 12	3000206901	12332	ND	0	1.77e-05	-2.17404	41	52	FALSE	30002069	T4 - Post Adjuvant Therapy
Patient 13	3000184101	1452	0.00455832	285	0.00466308	837.235	43	51	TRUE	30001841	T0 - Pre-operative
Patient 13	3000184401	20000	0.000493	405	0.000534	514.714	43	51	TRUE	30001844	T2 - Post-operative (3 to 7 days)
Patient 13	3000268201	6980	0.00919847	2762	0.00923743	3076.85	43	51	TRUE	30002682	TR1 - Recurrence
Patient 14	30001773	11660	0.00977027	5345	0.010053	3485.5	47	48	TRUE	30001773	T0 - Pre-operative
Patient 14	3000177302	12008	ND	3	2.14e-05	-0.892447	35	52	FALSE	30001773	T0 - Pre-operative
Patient 14	30001786	18456	0.00177569	1521	0.00184198	1366.52	47	48	TRUE	30001786	T2 - Post-operative (3 to 7 days)
Patient 14	3000178602	17544	ND	0	1.09e-05	-2.39784	35	52	FALSE	30001786	T2 - Post-operative (3 to 7 days)
Patient 14	30001816	19984	0.00203383	1890	0.00219092	1498.48	47	48	TRUE	30001816	T3
Patient 14	3000181602	19872	ND	0	9.32e-06	-2.34596	35	52	FALSE	30001816	T3
Patient 14	30001854	19904	0.0013272	1227	0.00140855	1212.66	47	48	TRUE	30001854	T3 - Pre Discharge
Patient 14	3000185402	20000	ND	0	9.58e-06	-2.42954	35	52	FALSE	30001854	T3 - Pre Discharge
Patient 14	30002070	17852	0.016868	4443	0.0654476	5626.01	46	48	TRUE	30002070	T4 - Before Adjuvant Therapy
Patient 14	3000207002	15552	ND	0	9.55e-06	-2.16983	35	52	FALSE	30002070	T4 - Before Adjuvant Therapy
Patient 14	30002475	19992	0.0109501	2081	0.105364	5462.25	44	48	TRUE	30002475	T5 (Follow-up)
Patient 14	3000247502	19860	ND	0	1.18e-05	-2.32232	35	52	FALSE	30002475	T5 (Follow-up)
Patient 15	3000271301	11700	0.0273692	15070	0.0280611	6053.08	47	48	TRUE	30002713	T0 - Pre-operative
Patient 15	3000275101	19852	ND	0	1.74e-05	-2.68412	47	48	FALSE	30002751	T2 - Post-operative (3 to 7 days)
Patient 15	3000279301	20000	ND	0	1.98e-05	-2.35707	47	48	FALSE	30002793	T3
Patient 15	3000296501	16900	ND	0	1.55e-05	-2.57967	47	48	FALSE	30002965	T3 - During Adjuvant Therapy
Patient 15	3000343701	20000	ND	0	1.73e-05	-2.51091	47	48	FALSE	30003437	T4 - Post Adjuvant Therapy
Patient 16	3000253101	6200	1.66e-05	5	3.34e-05	0.920239	47	48	TRUE	30002531	T0 - Pre-operative
Patient 16	3000254901	20000	ND	0	1.4e-05	-2.64657	46	48	FALSE	30002549	T2 - Post-operative (3 to 7 days)
Patient 16	3000266101	16800	ND	0	1.61e-05	-2.43794	47	48	FALSE	30002661	T3 - Before Adjuvant Therapy
Patient 16	3000268101	20000	ND	0	1.6e-05	-2.41293	47	48	FALSE	30002681	T3 - Before Adjuvant Therapy
Patient 16	3000277501	14600	ND	0	1.37e-05	-2.27446	47	48	FALSE	30002775	T3 - Before Adjuvant Therapy
Patient 16	3000298501	5200	ND	0	1.36e-05	-1.19674	47	48	FALSE	30002985	T4 - During Adjuvant Therapy
Patient 17	3000278401	6800	0.000205	63	0.000259	92.4498	47	48	TRUE	30002784	T0 - Pre-operative
Patient 17	3000280801	20000	ND	0	3.8e-05	-2.82157	47	48	FALSE	30002808	T2 - Post-operative (3 to 7 days)
Patient 17	3000288601	15000	ND	0	2.9e-05	-2.4944	47	48	FALSE	30002886	T3 - Before Adjuvant Therapy
Patient ID: anonymised patient identifier
Sample_id: sample identifier
Input copies: number of PCR amplifiable copies in each plasma sample
eVAF: estimated variant allele fraction. ND (not detected)
Mutant_molecules: Estimated number of mutant molecules
mean_VAF: Mean variant allele frequency across all variants in the panel
Score: statistical evidence of residual disease
All_pass_variants: number of variants passing all QC criteria per RaDaR panel
Total_variants: Total number of variants included in panel
ctDNA_detected: Information relating to whether circulating tumor DNA was detected or not (TRUE: Detected; FALSE: Not Detected)
Timepoint: Timepoint at which sample was collected
Note that: Patient 9 had clinical confirmation of disease recurrence after the last follow-up timepoint (i.e. T5 - Follow-up") for which a second surgery was performed. TR0 and TR2 refer to the two sample collections performed before and after surgery for the recurrence
